# Supplementary material for: Interaction-Driven Dynamic Fusion for Multimodal Depression Detection: A Controlled Analysis of Gating and Cross-Attention Under Class Imbalance
Source: Brain Sci. 2026 Mar 28;16(4):366. doi: 10.3390/brainsci16040366 (PMC13115347; doi:10.3390/brainsci16040366)
Supplement: Supplementary file 1 [file brainsci-16-00366-s001.zip]

Archive with 1 entries (1 files):
- brainsci-4206857-supplementary.pdf
